# Supplementary material for: Correlative Raman–Electron–Light (CREL) Microscopy Analysis of Lipid Droplets in Melanoma Cancer Stem Cells
Source: Biosensors (Basel). 2022 Dec 1;12(12):1102. doi: 10.3390/bios12121102 (PMC9776032; doi:10.3390/bios12121102)
Supplement: Supplementary file 1 [file biosensors-12-01102-s001.zip]

Archive with 1 entries (1 files):
- biosensors-2019390-supplementary.pdf
